# Supplementary material for: Molecular characteristics of CTX-M β-lactamase-producing and quinolone-resistant Escherichia coli among deer in a popular tourist spot in Japan
Source: Access Microbiol. 2024 Nov 12;6(11):000882.v3. doi: 10.1099/acmi.0.000882.v3 (PMC11556432; doi:10.1099/acmi.0.000882.v3)
Supplement: Uncited Supplementary Material 2. [file acmi-6-00882-s002.xlsx]

## Sheet: Supplementary Table 1a
Supplementary Table 1a. Antimicrobial resistance genes (ARGs) and virulence genes (VGs) of ST3580 O8:H12 isolates which were used to construct the cgSNP phylogenic tree. Each assembled sequence was downloaded from the EnteroBase database.
Black and red cells represent presence of ARGs and VGs, respectively. Isolates in red letters in the EnteroBase barcode column represent the NP deer isolates.
											ARGs																										VGs
			aminoglycoside								beta-lactam			macrolide			phenicol			sulphonamide			tetracycline		trimethoprim		disinfectant	fluoroquinolone	rifampin		adherence															bacteriocin			regulation
Enterobase barcode	Country	Isolation month-year	aac(3)-IId	aadA1	aadA2	aadA2b	aph(3')-Ia	aph(3'')-Ib	aph(6)-Id	armA	blaCTX-M-15	blaOXA-10	blaTEM-1B	mef(B)	mph(E)	msr(E)	catA1	cmlA1	floR	sul1	sul2	sul3	tet(A)	tet(M)	dfrA12	dfrA14	sitABCD	qnrS1	ARR-2		aalA	aalC	aalF	aalG	aalH	aalR	csgA	faeF	fdeC	fimH	lpfA	yehA	yehB	yehC	yehD	cia	cma	cvaC	anr
ESC_LA3471AA	Cambodia	2016
ESC_JB2726AA	Japan	Sep-2018
ESC_JB2725AA	Japan	Sep-2018
ESC_DB7544AA	China	2018
ESC_SA7391AA	Guadeloupe	2019
ESC_SA7402AA	Guadeloupe	2019
ESC_LB7908AA	Bangladesh	2019
ESC_SA5392AA	Nigeria	Jan-2016
ESC_SA5394AA	Nigeria	Jan-2016
ESC_SA5388AA	Nigeria	Sep-2015
ESC_TA9896AA	Japan	Nov-2018
ESC_DB7275AA	United States	Jan-2023
ESC_ZA9304AA	No data	No data
ESC_LB7846AA	Bangladesh	2019
ESC_KB7596AA	Bangladesh	2019
ESC_PA1925AA	Singapore	Feb-2017
ESC_EB8173AA	Japan	Sep-2019
ESC_LB2036AA	Bangladesh	2019
ESC_KB7600AA	Bangladesh	2019
ESC_KB1614AA	Bangladesh	2019
ESC_LB2101AA	Bangladesh	2019
ESC_LB1998AA	Bangladesh	2019
ESC_LB1248AA	Bangladesh	2019
ESC_LB1827AA	Bangladesh	2019
ESC_KB1431AA	Bangladesh	2019
ESC_KB1692AA	Bangladesh	2019
ESC_SA5388AA	Nigeria	Sep-2015
[truncated: 14 more columns]

## Sheet: Supplementary Table 1b
Supplementary Table 1b. Antimicrobial resistance genes (ARGs) and virulence genes (VGs) of ST117 O119:H4 isolates which were used to construct the cgSNP phylogenic tree. Each assembled sequence was downloaded from the EnteroBase database.
Black and red cells represent presence of ARGs and VGs, respectively. Isolates in red letters in the EnteroBase barcode column represent the NP deer isolates.
			ARGs																																									VGs
			aminoglycoside												beta-lactamase											trimethoprim				fluoroquinolone			sulphonamide			phenicol		tetracycline		colistin	fosfomysin	lincomycin		adherence
Enterobase barcode	Country	Isolation month-year	aac(3)-IV	aac(3)-IId	aac(3)-VIa	aadA1	aadA2	aadA2b	aph(3')-Ia	aph(3')-IIa	aph(3'')-Ib	aph(4)-Ia	aph(6)-Ic	aph(6)-Id	blaCARB-2	blaCMY-2	blaCTX-M-1	blaCTX-M-55	blaHERA-3	blaTEM-1B	blaTEM-141	blaTEM-206	blaTEM-209	blaTEM-214	blaTEM-216	dfrA1	dfrA5	dfrA12	dfrA17	qnrA1	qnrB19	qnrS1	sul1	sul2	sul3	cmlA1	floR	tet(A)	tet(B)	mcr-1.1	fosA3	lnu(G)		aalF	csgA	faeC	faeD	faeE	faeF
ESC_EA6264AA	United States	Sep-2014
ESC_YA3135AA	United States	2018
ESC_NA2161AA	No data	2018
ESC_MA5113AA	No data	2018
ESC_DB5539AA	United States	2020
ESC_EB2670AA	United States	2023
ESC_IB3897AA	United Kingdom	Oct-2023
ESC_JB2915AA	United States	Mar-2023
ESC_JB4731AA	United States	Feb-2021
ESC_WA5252AA	United States	Jul-2021
ESC_DB7848AA	United States	Feb-2022
ESC_EB5128AA	No data	Mar-2023
ESC_YA5955AA	United States	2022
ESC_KB9809AA	No data	May-2024
ESC_IB0846AA	United States	Feb-2023
ESC_NA2189AA	No data	2018
ESC_YA3008AA	United States	2018
ESC_JB2647AA	United States	Jan-2024
ESC_ZA7545AA	Canada	2021
ESC_XA4643AA	No data	No data
ESC_WA5249AA	United States	Jul-2021
ESC_HB2884AA	United States	Jul-2023
ESC_IB0776AA	Japan	Sep-2018
ESC_PA6695AA	United States	2019
ESC_ZA7860AA	Ecuador	Dec-2020
ESC_BB1238AA	Ecuador	2020
ESC_ZA7973AA	Ecuador	Dec-2020
ESC_BB1273AA	Ecuador	2020
ESC_SA0511AA	Ecuador	Feb-2018
ESC_AB6523AA	France	2003
ESC_GB7276AA	United Kingdom	Mar-2015
ESC_GB7271AA	United Kingdom	Mar-2015
ESC_FA6546AA	No data	No data
ESC_GB9122AA	Spain	2020
[truncated: 55 more columns]
